# Supplementary material for: Hot-Spot-Specific Probe (HSSP) for Rapid and Accurate Detection of KRAS Mutations in Colorectal Cancer
Source: Biosensors (Basel). 2022 Aug 4;12(8):597. doi: 10.3390/bios12080597 (PMC9406089; doi:10.3390/bios12080597)
Supplement: Supplementary file 1 [file biosensors-12-00597-s001.zip]

Archive with 1 entries (1 files):
- biosensors-1815800 - supplement.pdf
